# Supplementary material for: Impact of excessive alcohol abuse on age prediction using the VISAGE enhanced tool for epigenetic age estimation in blood
Source: Int J Legal Med. 2021 Aug 18;135(6):2209–19. doi: 10.1007/s00414-021-02665-1 (PMC8523459; doi:10.1007/s00414-021-02665-1)
Supplement: Supplementary file 3 — Supplementary file3 (XLSX 17 KB) [file 414_2021_2665_MOESM3_ESM.xlsx]

## Sheet: Arkusz1
Supplementary Table 1	Univariate association analysis for age and 44 CpG sites in alcohol abusers and controls
Locus	CpG location in custom reference	CpG	GRCh38 Chr:position	CpG_ID	Alcohol abusers					Controls
					Beta	t	P-value	R2		Beta	t	P-value	R2
KLF14	349	C1	chr7:130734355	cg14361627	0.597	7.376	5.2908e-11	0.357		0.651	8.494	2.2156e-13	0.424
KLF14	351	C2	chr7:130734357	–	0.551	6.531	2.9172e-09	0.303		0.621	7.843	5.4906e-12	0.386
KLF14	366	C3	chr7:130734372	–	0.566	6.803	8.1525e-10	0.321		0.658	8.642	1.0637e-13	0.432
KLF14	369	C4	chr7:130734375	–	0.56	6.685	1.422e-09	0.313		0.611	7.648	1.4179e-11	0.374
TRIM59	333	C1	chr3:160450172	–	0.575	6.963	3.8344e-10	0.331		0.507	5.827	7.1943e-08	0.257
TRIM59	335	C2	chr3:160450174	–	0.569	6.847	6.6239e-10	0.324		0.519	6.017	3.0713e-08	0.27
TRIM59	340	C3	chr3:160450179	–	0.645	8.35	4.5116e-13	0.416		0.589	7.224	1.1009e-10	0.347
TRIM59	345	C4	chr3:160450184	–	0.638	8.201	9.4286e-13	0.407		0.633	8.101	1.547e-12	0.401
TRIM59	350	C5	chr3:160450189	cg07553761	0.68	9.19	6.9403e-15	0.463		0.699	9.687	5.7908e-16	0.489
TRIM59	353	C6	chr3:160450192	–	0.684	9.283	4.3538e-15	0.468		0.644	8.344	4.6558e-13	0.415
TRIM59	360	C7	chr3:160450199	–	0.659	8.671	9.1884e-14	0.434		0.658	8.652	1.0137e-13	0.433
TRIM59	363	C8	chr3:160450202	–	0.579	7.027	2.8287e-10	0.335		0.546	6.45	4.2449e-09	0.298
MIR29B2CHG	366	C3	chr1:207823672	–	-0.336	-3.536	0.000622	0.113		-0.425	-4.652	1e-05	0.181
MIR29B2CHG	369	C2	chr1:207823675	cg10501210	-0.277	-2.85	0.00533	0.077		-0.371	-3.95	0.000147	0.137
MIR29B2CHG	375	C1	chr1:207823681	–	-0.607	-7.561	2.1684e-11	0.368		-0.582	-7.077	2.2257e-10	0.338
FHL2	334	C1	chr2:105399282	cg06639320	0.769	11.91	9.3265e-21	0.591		0.755	11.393	1.1886e-19	0.57
FHL2	340	C2	chr2:105399288	–	0.747	11.118	4.6327e-19	0.558		0.755	11.39	1.2045e-19	0.57
FHL2	343	C3	chr2:105399291	–	0.757	11.474	7.9624e-20	0.573		0.74	10.899	1.3674e-18	0.548
FHL2	349	C4	chr2:105399297	–	0.734	10.697	3.7341e-18	0.539		0.721	10.286	2.9017e-17	0.519
FHL2	352	C5	chr2:105399300	–	0.772	12.04	4.932e-21	0.597		0.754	11.35	1.4687e-19	0.568
FHL2	362	C6	chr2:105399310	cg22454769	0.737	10.787	2.3868e-18	0.543		0.722	10.336	2.2547e-17	0.522
FHL2	366	C7	chr2:105399314	cg24079702	0.603	7.492	3.0294e-11	0.364		0.576	6.983	3.4798e-10	0.332
FHL2	368	C8	chr2:105399316	–	0.614	7.694	1.1326e-11	0.377		0.56	6.687	1.4113e-09	0.313
FHL2	375	C9	chr2: 105399323		0.577	6.996	3.2777e-10	0.333		0.578	7.007	3.1051e-10	0.334
FHL2	379	C10	chr2: 105399327		0.5	5.71	1.2075e-07	0.25		0.484	5.471	3.4269e-07	0.234
ELOVL2	429	C9	chr6:11044628		0.782	12.421	7.7256e-22	0.612		0.813	13.804	1.0266e-24	0.66
ELOVL2	432	C8	chr6:11044631		0.698	9.656	6.767e-16	0.488		0.784	12.504	5.1645e-22	0.615
ELOVL2	435	C7	chr6:11044634	–	0.839	15.275	1.1403e-27	0.704		0.734	10.706	3.5683e-18	0.539
ELOVL2	441	C6	chr6:11044640	–	0.823	14.345	8.1823e-26	0.677		0.788	12.656	2.4635e-22	0.62
ELOVL2	443	C5	chr6:11044642	–	0.708	9.926	1.7554e-16	0.501		0.774	12.091	3.8407e-21	0.599
ELOVL2	445	C4	chr6:11044644	cg16867657	0.823	14.332	8.6936e-26	0.677		0.807	13.533	3.6963e-24	0.651
ELOVL2	448	C3	chr6:11044647	–	0.815	13.928	5.7387e-25	0.664		0.764	11.728	2.2764e-20	0.584
ELOVL2	456	C2	chr6:11044655	cg24724428	0.724	10.379	1.8197e-17	0.524		0.778	12.242	1.8429e-21	0.605
ELOVL2	462	C1	chr6:11044661	cg21572722	0.747	11.124	4.491e-19	0.558		0.749	11.206	2.9833e-19	0.562
EDARADD	302	C2	chr1:236394371	–	-0.072	-0.716	0.475915	0.005		-0.213	-2.153	0.033784	0.045
EDARADD	314	C1	chr1:236394383	cg09809672	-0.291	-3.007	0.003349	0.084		-0.43	-4.714	8e-06	0.185
PDE4C	601	C1	chr19:18233079		0.283	2.92	0.004339	0.08		0.379	4.056	0.0001	0.144
PDE4C	604	C2	chr19:18233082		0.366	3.893	0.000181	0.134		0.502	5.749	1.0161e-07	0.252
PDE4C	613	C3	chr19:18233091	cg17861230	0.23	2.336	0.021506	0.053		0.385	4.134	7.5e-05	0.148
PDE4C	627	C4	chr19:18233105		0.563	6.736	1.1186e-09	0.316		0.708	9.913	1.8708e-16	0.501
PDE4C	649	C5	chr19:18233127		0.635	8.142	1.2593e-12	0.404		0.665	8.822	4.3495e-14	0.443
PDE4C	653	C6	chr19:18233131	cg01481989	0.722	10.316	2.4981e-17	0.521		0.726	10.455	1.2493e-17	0.527
PDE4C	655	C7	chr19:18233133		0.654	8.553	1.6536e-13	0.427		0.696	9.593	9.2751e-16	0.484
ASPA	727	C1	chr17:3476273	cg02228185	-0.539	-6.33	7.4013e-09	0.29		-0.329	-3.45	0.000829	0.108
