# Supplementary material for: Impact of excessive alcohol abuse on age prediction using the VISAGE enhanced tool for epigenetic age estimation in blood
Source: Int J Legal Med. 2021 Aug 18;135(6):2209–19. doi: 10.1007/s00414-021-02665-1 (PMC8523459; doi:10.1007/s00414-021-02665-1)
Supplement: Supplementary file 4 — Supplementary file4 (XLSX 21 KB) [file 414_2021_2665_MOESM4_ESM.xlsx]

## Sheet: Arkusz1
Supplementary Table 2	Comparison of mean values of DNA methylation in alcohol abusers and cotrols with a Student’s t test
Locus	CpG location in custom reference	CpG	GRCh38 Chr:position	Controls				Alcohol abusers				t	df	P-value	Mean Difference	Standard Error Difference	95% Confidence Interval of the Difference
				N	Mean % of DNA methylation	Standard Deviation	Standard Error Mean	N	Mean % of DNA methylation	Standard Deviation	Standard Error Mean						Lower	Upper
KLF14	349	C1	chr7:130734355	100	5.68405	1.7927	0.17927	100	5.93283	2.44563	0.244563	-0.82	181.555	0.413	-0.248778	0.303231	-0.847088	0.349531
KLF14	351	C2	chr7:130734357	100	2.87297	1.13292	0.113292	100	3.06309	1.57626	0.157626	-0.979	179.738	0.329	-0.190125	0.194116	-0.573166	0.192915
KLF14	366	C3	chr7:130734372	100	4.71648	1.85633	0.185633	100	5.08905	2.67969	0.267969	-1.143	176.232	0.255	-0.372573	0.325987	-1.01591	0.270768
KLF14	369	C4	chr7:130734375	100	2.69012	1.05718	0.105718	100	2.8811	1.35513	0.135513	-1.111	186.933	0.268	-0.190974	0.171872	-0.530033	0.148085
TRIM59	333	C1	chr3:160450172	100	22.8688	4.58794	0.458794	100	22.0869	4.71084	0.471084	1.189	198	0.236	0.781885	0.65758	-0.514875	2.07864
TRIM59	335	C2	chr3:160450174	100	17.8896	4.12394	0.412394	100	17.4565	3.94958	0.394958	0.759	198	0.449	0.433142	0.571018	-0.692915	1.5592
TRIM59	340	C3	chr3:160450179	100	26.4561	5.38927	0.538927	100	25.5478	5.59491	0.559491	1.169	198	0.244	0.90838	0.776835	-0.623552	2.44031
TRIM59	345	C4	chr3:160450184	100	42.2385	6.12321	0.612321	100	41.4001	6.38622	0.638622	0.948	198	0.344	0.838365	0.884745	-0.906368	2.5831
TRIM59	350	C5	chr3:160450189	100	41.4637	5.75125	0.575125	100	41.8548	6.80085	0.680085	-0.439	198	0.661	-0.391079	0.890666	-2.14749	1.36533
TRIM59	353	C6	chr3:160450192	100	33.5665	5.96114	0.596114	100	33.3956	6.464	0.6464	0.194	198	0.846	0.170954	0.879309	-1.56306	1.90497
TRIM59	360	C7	chr3:160450199	100	33.2768	6.06019	0.606019	100	33.1968	6.72048	0.672048	0.088	198	0.93	0.0800554	0.904935	-1.70449	1.8646
TRIM59	363	C8	chr3:160450202	100	21.2072	4.99345	0.499345	100	20.457	5.2828	0.52828	1.032	198	0.303	0.750267	0.726929	-0.68325	2.18378
MIR29B2CHG	366	C3	chr1:207823672	100	74.2716	8.02423	0.802423	100	71.3024	10.4434	1.04434	2.255	185.681	0.025	2.96922	1.31702	0.370982	5.56746
MIR29B2CHG	369	C2	chr1:207823675	100	70.7429	8.05701	0.805701	100	67.9017	10.5017	1.05017	2.147	185.556	0.033	2.84126	1.32364	0.229946	5.45257
MIR29B2CHG	375	C1	chr1:207823681	100	87.8125	5.77061	0.577061	100	85.7299	7.51141	0.751141	2.199	185.67	0.029	2.08258	0.947212	0.213893	3.95126
FHL2	334	C1	chr2:105399282	100	62.4169	7.23098	0.723098	100	63.2903	7.72665	0.772665	-0.825	198	0.41	-0.873345	1.05825	-2.96022	1.21353
FHL2	340	C2	chr2:105399288	100	64.9616	7.06048	0.706048	100	65.561	7.35961	0.735961	-0.588	198	0.557	-0.59937	1.01987	-2.61058	1.41184
FHL2	343	C3	chr2:105399291	100	62.0872	6.97745	0.697745	100	62.485	7.35809	0.735809	-0.392	198	0.695	-0.397795	1.01403	-2.39748	1.6019
FHL2	349	C4	chr2:105399297	100	76.3644	5.61645	0.561645	100	76.6563	5.56519	0.556519	-0.369	198	0.712	-0.29191	0.79067	-1.85112	1.2673
FHL2	352	C5	chr2:105399300	100	57.1519	6.57375	0.657375	100	57.0638	6.99206	0.699206	0.092	198	0.927	0.0880342	0.959704	-1.80452	1.98059
FHL2	362	C6	chr2:105399310	100	54.9911	6.43564	0.643564	100	55.0961	6.77813	0.677813	-0.112	198	0.911	-0.104984	0.934668	-1.94817	1.7382
FHL2	366	C7	chr2:105399314	100	34.7873	4.49313	0.449313	100	33.1358	4.91304	0.491304	2.481	198	0.014	1.65151	0.665779	0.338578	2.96443
FHL2	368	C8	chr2:105399316	100	21.7573	3.59564	0.359564	100	20.7763	4.43073	0.443073	1.719	198	0.087	0.981043	0.570613	-0.144217	2.1063
FHL2	375	C9	chr2: 105399323	100	44.439	5.01977	0.501977	100	43.395	5.67332	0.567332	1.378	198	0.17	1.04396	0.757527	-0.449896	2.53782
FHL2	379	C10	chr2: 105399327	100	13.3717	2.36279	0.236279	100	12.6784	3.11444	0.311444	1.774	184.603	0.078	0.693325	0.390929	-0.077937	1.46459
ELOVL2	429	C9	chr6:11044628	100	44.825	7.28239	0.728239	100	45.0922	6.66827	0.666827	-0.271	198	0.787	-0.267195	0.987416	-2.2144	1.68001
ELOVL2	432	C8	chr6:11044631	100	31.3481	5.73291	0.573291	100	31.4627	5.10278	0.510278	-0.149	198	0.881	-0.114598	0.767493	-1.62811	1.39891
ELOVL2	435	C7	chr6:11044634	100	80.0136	7.46545	0.746545	100	80.8363	5.33516	0.533516	-0.897	198	0.371	-0.822751	0.917589	-2.63225	0.98675
ELOVL2	441	C6	chr6:11044640	100	66.4489	7.88582	0.788582	100	66.9234	7.15153	0.715153	-0.446	198	0.656	-0.474537	1.06457	-2.57388	1.62481
ELOVL2	443	C5	chr6:11044642	100	30.9914	6.83129	0.683129	100	31.843	7.98161	0.798161	-0.811	198	0.419	-0.851661	1.05058	-2.92343	1.22011
ELOVL2	445	C4	chr6:11044644	100	58.1364	8.10937	0.810937	100	58.5395	8.09106	0.809106	-0.352	198	0.725	-0.403133	1.14554	-2.66217	1.8559
ELOVL2	448	C3	chr6:11044647	100	75.2618	6.69759	0.669759	100	76.0041	6.0761	0.60761	-0.821	198	0.413	-0.742304	0.904304	-2.52561	1.041
ELOVL2	456	C2	chr6:11044655	100	37.9491	6.87851	0.687851	100	37.7352	7.43554	0.743554	0.211	198	0.833	0.213934	1.01292	-1.78357	2.21143
ELOVL2	462	C1	chr6:11044661	100	41.0213	6.73385	0.673385	100	41.6844	7.08198	0.708198	-0.679	198	0.498	-0.663087	0.977236	-2.59021	1.26404
EDARADD	302	C2	chr1:236394371	100	36.1341	10.3761	1.03761	100	34.6943	12.0387	1.20387	0.906	198	0.366	1.43983	1.58932	-1.69434	4.57399
EDARADD	314	C1	chr1:236394383	100	53.5665	9.33456	0.933456	100	52.897	10.9713	1.09713	0.465	198	0.643	0.669474	1.44049	-2.17121	3.51015
PDE4C	601	C1	chr19:18233079	100	15.7842	4.08568	0.408568	100	15.9252	5.0367	0.50367	-0.218	198	0.828	-0.141068	0.648545	-1.42001	1.13788
PDE4C	604	C2	chr19:18233082	100	13.622	3.54135	0.354135	100	13.6865	4.32039	0.432039	-0.115	198	0.908	-0.0644883	0.558632	-1.16612	1.03714
PDE4C	613	C3	chr19:18233091	100	31.1136	4.30202	0.430202	100	30.6488	4.31139	0.431139	0.763	198	0.446	0.464825	0.60906	-0.736252	1.6659
PDE4C	627	C4	chr19:18233105	100	26.8035	5.99832	0.599832	100	27.2399	6.29429	0.629429	-0.502	198	0.616	-0.436406	0.86947	-2.15102	1.27821
PDE4C	649	C5	chr19:18233127	100	37.0238	5.96381	0.596381	100	35.8527	5.18819	0.518819	1.482	198	0.14	1.17115	0.79047	-0.387672	2.72997
PDE4C	653	C6	chr19:18233131	100	18.1227	4.63578	0.463578	100	17.8879	4.34923	0.434923	0.369	198	0.712	0.234798	0.635659	-1.01873	1.48833
PDE4C	655	C7	chr19:18233133	100	16.6249	4.8889	0.48889	100	17.1202	5.55511	0.555511	-0.669	198	0.504	-0.495316	0.740004	-1.95462	0.963984
ASPA	727	C1	chr17:3476273	100	69.2966	7.93298	0.793298	100	69.3319	9.98896	0.998896	-0.028	188.341	0.978	-0.035283	1.27558	-2.55155	2.48099
